# Supplementary material for: Potent Antiviral Activity of Vitamin B12 against Severe Acute Respiratory Syndrome Coronavirus 2, Middle East Respiratory Syndrome Coronavirus, and Human Coronavirus 229E
Source: Microorganisms. 2023 Nov 15;11(11):2777. doi: 10.3390/microorganisms11112777 (PMC10673013; doi:10.3390/microorganisms11112777)
Supplement: Supplementary file 1 [file microorganisms-11-02777-s001.zip]

Archive with 1 entries (1 files):
- microorganisms-2633835-supplementary.pdf
